# Supplementary material for: Genetic variants predisposing to an increased risk of kidney stone disease
Source: J Clin Invest. 2025 May 15;135(15):e186915. doi: 10.1172/JCI186915 (PMC12321396; doi:10.1172/JCI186915)
Supplement: Supporting data values [file jci-135-186915-s124.xlsx]

## Sheet: Figure 2C
Associations of genotype with kidney stone disease, % with kidney stones
	DGKD	CYP24A1	SLC34A1	All variants
No risk allele	10.7	10.8	10.7	9.99
Heterozygous	11.5	10.9	11.4
Hom risk alleles	11.8	11.6	12.7	14.2

## Sheet: Figure 2D
Associations of genotype with serum calcium
	DGKD			CYP24A1			SLC34A1			All
	Mean	SEM	N	Mean	SEM	N	Mean	SEM	N	Mean	SEM	N
No risk allele	9.432	0.00144946	51834	9.425	0.00285516	13117	9.44	0.00126191	67560	9.401	0.00788945	1803
Heterozygous	9.448	0.00117091	77516	9.436	0.00129897	64150	9.448	0.00233095	19560
Homozygous	9.465	0.00189286	30027	9.457	0.00114117	82110	9.458	0.002381	19560	9.485	0.00717099	1893

## Sheet: Figure 2E
Associations of genotype with serum phosphate
	DGKD			CYP24A1			SLC34A1
	Mean	SEM	N	Mean	SEM	N	Mean	SEM	N
No risk allele	3.486	0.00524685	16209	3.45	0.0101142	4004	3.498	0.00481284	21154
Heterozygous	3.46	0.00437734	24560	3.461	0.00455284	20195	3.443	0.00374621	27745
Homozygous	3.438	0.00600183	9468	3.469	0.00419551	26038	3.428	0.00829025	6338

## Sheet: Figure 3
Drug target Mendelian randomization
Analysis					MR IVW		Heterogeneity			Intercept
Gene	r²	Mean R²	Outcome	N SNPs	OR	FDR-P	Q	Q_df	P	Intercept β	P
		(SD)			(95% CI)
CaSR-signaling: effects of decreasing albumin-adjusted serum calcium concentration
DGKD	0.1	3.27x10-4	Meta-analysis	10	0.22	2.74x10-24	14	9	0.12	4.71x10-3	0.62
		(3.77x10-4)			(0.17-0.30)					-0.01
			UK Biobank	9	0.26	4.50x10-11	10.76	8	0.22	0.03	0.24
					(0.17-0.38)					-0.02
			FinnGen	11	0.2	1.62x10-16	15.29	10	0.12	-0.04	0.25
					(0.14-0.30)					-0.03
CASR	0.01	9.51x10-4	Meta-analysis	14	0.72	0.03	78.52	13	2.09x10-11	8.17x10-4	0.94
		(1.35x10-3)			(0.53-0.97)					-0.01
			UK Biobank	13	0.67	0.02	41.42	12	4.17x10-5	0.03	0.45
					(0.48-0.93)					-0.03
			FinnGen	11	0.76	0.13	42.58	10	5.91x10-6	-0.04	0.28
					(0.54-1.08)					-0.04
	0.1		Meta-analysis	43	0.74	2.67x10-5	142.07	42	8.59x10-13	0.04	0.06
		7.89x10-4			(0.64-0.85)					-0.02
		(1.01x10-3)	UK Biobank	44	0.7	2.14x10-5	111.1	43	6.17x10-8	0.02	0.15
					(0.59-0.82)					-0.01
			FinnGen	37	0.78	2.41x10-3	88.96	36	2.24x10-6	-3.29x10-4	0.98
					(0.67-0.91)					-0.01
Vitamin D metabolism: effects of decreasing albumin-adjusted serum calcium concentration
CYP24A1	0.01	5.37x10-4	Meta-analysis	4	0.09	3.58x10-5	2.86	3	0.41	-3.74x10-3	0.7
		(4.98x10-4)			(0.07-0.12)					-0.01
			UK Biobank	5	0.12	3.46x10-5	6.29	4	0.18	0.03	0.37
					(0.08-0.19)					-0.03
			FinnGen	5	0.07	8.75x10-3	6.15	4	0.19	-0.04	0.33
					(0.05-0.11)					-0.04
	0.1	3.29x10-4	Meta-analysis	18	0.1	3.43x10-124	20.37	17	0.26	0.02	0.31
		(3.08x10-4)			(0.08-0.12)					-0.02
			UK Biobank	17	0.12	1.95x10-61	15.74	16	0.47	-5.80x10-4	0.97
					(0.09-0.15)					-0.01
			FinnGen	18	0.08	4.16x10-87	20.64	17	0.24	0.04	4.62x10-3
					(0.06-1.10)					-0.01
Phosphate metabolism: effects of increasing serum phosphate concentration
SLC34A1	0.1	3.24x10-4	Meta-analysis	8	0.08	1.09x10-7	2.54	7	0.92	0.03	0.04
		(3.95x10-4)			(0.06-0.11)					-0.01
			UK Biobank	8	0.07	6.57x10-2	4.38	7	0.74	0.01	0.34
					(0.04-0.10)					-0.01
			FinnGen	7	0.1	5.71x10-3	1.44	6	0.96	0.02	0.04
					(0.07-0.15)					-0.01

## Sheet: Figure 5A
CaSR-mediated SRE responses to changes in extracellular calcium concentration [Ca2+]e in HEK-CaSR-DGKd cells stably transfected with wild-type (WT) or kidney stone-associated variant
SRE assays
Extracellular calcium concentration (mM)	WT																																					I91V						T319A
0.1	1	1	1	1	1	1	1	1	1	1	1	1	1	1	1	1	1	1	1	1	1	1	1	1	1	1	1	1	1	1	1	1	1	1	1	1	1	1	1	1	1	1	1	1	1	1	1	1	1
1	1.81543	0.691746	1.02918	2.20293	1.73944	0.855582	0.428703	0.736873	0.605833	0.570943	0.767998	0.916159	2.29702	0.874536	0.994692	1.37623	0.605833	0.570943	0.767998	0.916159	0.596019	0.666208	0.422007	0.970679	1.00457	1.02689	0.659935	0.609944	0.60939	0.702954	0.849687	1.44657	0.450483	1.03705	0.788072	2.12474	2.17073	8.29812	0.732402	0.550546	1.07955	1.24786	1.21594	0.99381	0.669589	0.566497	0.629252	1.01078	0.938295
2	5.18686	2.21288	2.17104	6.36424	4.28177	2.56523	2.27198	3.18469	3.40383	1.99532	2.59173	2.2308	3.74227	7.60391	5.77796	4.64696	3.40383	1.99532	2.59173	2.2308	2.23047	1.13917	1.31712	1.81189	1.38483	1.73795	1.8243	1.59792	1.24903	1.69617	2.1707	2.89395	1.02247	3.74353	4.78335	11.113	12.4767	13.4377	3.02248	0.995251	3.40386	4.8811	6.3969	1.82784	2.14351	0.816734	1.58931	4.35132	5.4613
2.5	16.7856	7.11176	9.40311	17.942	10.2468	8.0537	6.32051	10.6302	6.76723	5.49977	8.15444	7.64674	9.32032	12.0056	10.9995	12.8857	6.76723	5.49977	8.15444	7.64674	5.55509	2.12397	3.38191	4.51759	2.97138	6.01978	4.65712	4.47743	3.95209	5.17612	6.59076	13.372	7.31137	8.25105	7.15853	14.247	16.3316	11.3582	8.38087	4.94935	7.72762	5.91212	7.98664	3.42019	4.73539	5.39569	3.02858	6.44048	4.82954
3	21.9022	9.78766	12.6266	27.9431	19.688	9.55375	8.76301	14.1388	11.3622	8.88552	8.35181	12.2004	17.175	13.7095	13.5301	15.8555	11.3622	8.88552	8.35181	12.2004	10.2366	5.83362	7.34647	9.30281	8.75329	10.8277	10.0812	7.56352	5.77689	5.7695	11.8504	15.8928	8.80481	12.3199	11.588	17.8505	18.4983	12.3913	12.516	5.21561	11.0875	9.4754	10.2255	5.86077	8.59352	5.48548	6.39925	7.39047	7.62231
3.5	22.0923	17.0398	16.2899	29.2956	21.6437	14.1231	17.807	19.8938	19.4394	13.0376	12.1054	19.2003	20.7654	17.2216	13.9151	17.5547	19.4394	13.0376	12.1054	19.2003	12.3765	7.69396	10.5397	11.3031	10.829	14.715	12.5373	11.5219	9.20636	10.6022	13.2769	14.405	11.8365	18.9045	12.7393	19.2009	19.0665	12.3878	12.0711	5.52059	11.0616	10.6787	11.1387	9.83134	9.63113	5.70015	10.9659	8.9852	9.8031
4	25.8044	23.102	15.8637	32.6668	24.1476	16.1797	15.861	23.2853	14.6091	12.528	13.091	18.3462	18.6518	20.255	20.6778	17.8809	14.6091	12.528	13.091	18.3462	11.1168	9.5986	15.9209	19.2126	11.3541	15.5825	13.5997	13.9131	11.229	10.1264	15.2504	12.678	15.8796	19.6606	13.4119	18.8947	16.9362	9.27906	13.9883	9.04746	12.2827	12.7163	11.7844	15.2493	10.9305	6.16007	12.6888	8.27962	9.51624
5	35.2423	19.5688	24.1062	44.2365	27.6244	25.4161	17.635	32.5692	20.6999	15.8378	15.8655	23.4591	25.3825	23.4338	26.3527	18.0441	20.6999	15.8378	15.8655	23.4591	15.1285	18.14	18.6907	20.804	20.6646	17.464	18.912	23.7261	23.1304	16.8019	21.8001	12.3863	15.9161	19.1541	14.7641	17.0047	15.2346	9.64077	13.8541	8.42968	9.9486	11.8572	13.5395	16.8845	10.6164	11.5096	14.6865	7.32986	8.30646
[truncated: 34 more columns]

## Sheet: Figure 5B
												CaSR-mediated NFAT-RE responses to changes in extracellular calcium concentration [Ca2+]e in HEK-CaSR-DGKd cells stably transfected with wild-type (WT) or kidney stone-associated variant
NFAT
Extracellular calcium concentration (mM)	WT										I91V						H190Q						I221N						T319A						V464I						R900H						R1181W
0.1	1	1	1	1	1	1	1	1	1	1	1	1	1	1	1	1	1	1	1	1	1	1	1	1	1	1	1	1	1	1	1	1	1	1	1	1	1	1	1	1	1	1	1	1	1	1	1	1	1
1	4.18868	3.24465	11.3525	4.77179	1.22906	1.08335	1.01562	1.33262	0.967632	1.28591	1.94831	1.1548	0.619361	0.674446	0.941506	0.779847	1.5778	0.897497	0.915209	0.925873	1.16232	0.927305	1.31054	1.32625	0.845447	0.593938	0.960025	1.08467	1.14125	1.19525	1.50861	0.956367	1.29818	1.30268	2.95989	0.80184	1.01344	1.13735	1.00183	1.70015	1.09004	0.622908	0.858648	0.77334	1.04786	1.25593	1.95202	1.24843	1.31927
2.5	9.01037	13.0661	12.9005	13.7211	1.75944	1.53369	1.15871	2.23599	0.989186	3.56741	3.93761	1.86575	0.835276	1.02845	1.3422	1.7902	3.60011	3.89213	0.886272	1.66843	1.43877	0.606638	1.17354	2.11905	1.10192	1.30934	1.44369	1.36267	3.21134	2.24276	1.02798	1.06078	2.25209	1.43146	3.53837	1.43595	1.36562	2.1632	2.92234	2.29339	5.40543	0.926255	0.840909	2.23895	1.7028	5.51366	3.24752	0.923151	1.09474
4	9.79538	8.11651	10.6308	11.7298	3.78756	3.11616	2.82242	5.75339	2.50147	5.79055	4.73512	4.14897	1.42068	1.23935	2.26439	4.58595	6.28332	5.80989	1.53297	3.12808	3.88771	1.32324	1.39851	1.8121	1.45739	2.74743	2.21667	1.77628	4.35616	2.64588	1.37159	1.53803	2.48152	2.65637	3.19791	1.33616	1.69821	2.36559	3.2487	2.49975	7.80863	1.16057	2.00776	5.27464	3.55566	8.49358	2.86729	1.63751	2.29961
5	10.5865	9.70926	11.887	16.0931	4.26683	3.99243	5.19558	3.91603	2.35249	7.58855	6.1975	3.46712	1.38672	1.87274	2.50364	3.28344	6.62	11.214	3.25437	3.96254	5.01393	1.53302	2.02302	1.36358	1.4127	1.84522	3.65453	1.90754	6.17486	1.74759	3.06528	2.4944	4.5116	3.55692	5.78319	1.55096	3.41657	3.80129	4.64447	2.4574	9.33678	2.01726	1.58315	6.06807	5.01825	12.6742	3.79325	1.63606	2.36825
7.5	10.73	14.2955	13.4588	13.5821	7.0197	6.22424	7.63005	4.97536	12.6837	10.0387	6.19822	4.38014	3.63609	4.54361	5.78366	5.23606	7.24391	5.19666	7.73755	7.35479	8.41044	4.99431	2.40848	1.94595	1.80785	2.84104	3.76785	2.048	12.5357	2.73274	4.59039	3.40102	3.90574	7.72362	5.53638	1.34041	2.16321	4.12916	5.73347	3.16703	10.2698	2.83054	5.86585	6.18813	7.04521	16.8184	3.8471	2.28226	3.31999
10	9.89184	21.2094	20.277	17.1386	9.37623	11.4904	20.1938	8.73282	18.7011	11.2715	8.86096	5.52534	3.00608	4.81874	6.02555	8.80752	7.74847	12.0101	10.0983	7.42011	12.7131	7.09326	2.90458	3.04183	2.77068	3.59865	7.5609	2.11562	10.6564	3.9369	4.3637	5.52292	5.00108	6.83496	4.3461	2.10545	3.06943	6.5827	8.70191	3.04553	8.89021	4.95136	6.00056	10.6679	10.8058	14.0738	5.45641	3.58531	3.83554
20	19.2004	21.7637	17.9284	20.5942	14.0285	13.2679	21.5572	11.7083	24.9186	23.4221	13.5415	11.3007	3.10035	5.40017	11.3445	8.86351	9.66462	30.3546	9.18102	17.968	19.8917	7.18982	2.87973	3.00515	2.00835	4.32573	5.27897	2.18957	19.6984	6.06459	6.92539	7.93141	7.34944	8.37887	6.65423	5.29406	4.06159	6.52107	8.89125	3.02993	15.361	11.5241	9.14634	14.8575	15.5729	17.7124	6.40439	4.39778	3.38362
[truncated: 3 more columns]

## Sheet: Figure 5C
Effect of 100nM cinacalcet (cin) treatment on SRE-responses at 3.5mM [Ca2+]e
WT	I91V	H190Q	T319A	I221N	V464I	R900H	R1181W	I91V + cin	H190Q + cin	T319A + cin	I221N + cin	V464I + cin	R900H + cin	R1181W + cin
21.6437	12.3878	6.88692	9.83134	12.7579	7.28033	15.108	11.8173	14.2299	14.9064	10.6771	10.5664	9.8051	24.6474	8.66356
12.3765	12.0711	20.1303	9.63113	8.48315	10.0001	9.53105	4.59176	17.2462	20.1303	23.64	14.4194	13.7971	22.7001	12.4947
14.715	5.52059	10.4786	5.70015	8.48315	10.0001	13.6521	4.59176	7.28504	20.1303	9.31734	19.1604	12.7265	16.2663	11.7114
13.2769	11.0616	8.59515	10.9659	9.71458	7.05258	22.5548	4.42441	12.3878	19.6255	14.484	5.26469	12.9206	19.0376	12.6011
12.7393	10.6787	11.2178	8.9852	8.97249	7.26382	14.3547	7.74676	16.5553	18.2979	7.21268	13.3554	6.21441	12.8531	3.78924
11.8365	11.1387	6.22403	9.8031	8.15219	8.79323	11.8284	4.06707	10.3194	15.4111	6.54837	44.2841	11.3431	14.3544	5.879
9.60793		23.8793		11.1867	15.8755		6.45175		20.5619
8.63887
9.89516
14.5021
13.4098

## Sheet: Figure 5D
Effect of 100nM cinacalcet (cin) treatment on NFAT-RE-responses at 10mM [Ca2+]e in HEK-CaSR-DGKd cells transfected with the kidney stone-associated variants
WT	I91V	H190Q	T319A	I221N	V464I	R900H	R1181W	I91V + cin	H190Q + cin	T319A + cin	I221N + cin	V464I + cin	R900H + cin	R1181W + cin
9.89184	8.86096	7.74847	10.6564	2.90458	4.3461	8.89021	5.45641	4.27121	7.29618	4.97999	3.36139	4.93171	14.337	2.97702
21.2094	5.52534	12.0101	3.9369	3.04183	2.10545	4.95136	3.58531	7.02512	5.6008	7.66117	2.72637	7.5251	9.23574	2.914
20.277	3.00608	10.0983	4.3637	2.77068	3.06943	6.00056	3.83554	7.54371	11.3434	5.53231	3.9286	6.30532	13.8688	6.00115
17.1386	4.81874	7.42011	5.52292	3.59865	6.5827	10.6679	5.41506	4.99104	14.6816	3.2058	3.2058	8.38568	15.0388	6.08607
9.37623	6.02555	12.7131	5.00108	7.5609	8.70191	10.8058	3.39699	10.9333	9.48539	6.18372	2.14527	6.26145	18.7662	4.69305
11.4904	8.80752	7.09326	6.83496	2.11562	3.04553	14.0738	5.71889
20.1938
8.73282
18.7011
11.2715

## Sheet: Figure 5E
SRE responses to changes in extracellular calcium concentration [Ca2+]e in HEK-CaSR cells following DGKd knockdown
SRE assays
Extracellular calcium concentration (mM)	WT				KD
0.1	1	1	1	1	1	1	1	1
1	2.28261	1.77945	2.13543	1.95629	1.10536	1.00697	1.69407	1.1046
2	7.55912	5.06626	5.55321	5.60178	3.02855	2.41392	4.17612	3.22165
2.5	9.58667	11.0189	10.5836	10.4574	4.00863	5.13487	8.3471	4.9693
3	12.5315	12.3971	13.9162	13.5151	3.76806	6.03493	10.0375	5.33921
3.5	12.0249	12.2274	13.9842	13.4772	3.98667	6.05907	10.6764	5.41207

## Sheet: Figure 5F
NFAT-RE responses to changes in extracellular calcium concentration [Ca2+]e in HEK-CaSR cells following DGKd knockdown
NFAT
Extracellular calcium concentration (mM)	WT																KD
0.1	1	1	1	1	1	1	1	1	1	1	1	1	1	1	1	1	1	1	1	1	1	1	1	1
1	1.04668	1.34288	1.2669	1.12119	1.13336	1.01568	1.00205	0.938174	1.23137	1.29505	1.15247	1.12653	1.05362	1.03045	1.14397	0.756173	1.19545	1.22455	0.907253	1.2151	1.13522	1.06178	1.1098	0.906618
2	2.06559	2.53588	4.07691	4.24582	3.18935	4.27734	3.74462	2.89001	1.81084	2.59863	4.38535	7.38424	2.80824	3.78275	2.09313	2.72377	2.4972	1.89447	2.62712	3.32955	2.70889	2.32304	2.64818	2.58713
2.5	3.91397	3.76317	13.4319	10.3986	10.8674	11.9941	11.5545	11.9885	4.6592	6.68787	12.8673	12.6831	10.3539	10.5131	11.6593	8.62037	3.11853	4.72571	5.72499	6.0039	10.0402	5.93664	13.188	9.19302
3	4.62654	5.31424	15.3355	14.4449	12.035	12.777	12.1535	14.6093	6.00469	7.24424	15.9208	17.335	14.6789	16.1172	13.1537	11.9201	5.55664	5.58391	8.89081	11.505	12.8528	9.33727	15.0485	20.4379
3.5	4.16319	6.02192	16.6298	18.9196	13.3618	13.9605	16.1347	15.9389	8.02449	8.21819	20.8122	18.4407	13.0682	14.6931	14.9887	11.0296	7.54336	6.88842	11.9337	10.9702	15.2169	13.0264	17.1227	16.9165
4	3.4375	4.48356	18.7424	17.553	12.1401	14.3544	14.9046	14.9227	6.05576	6.68446	22.8206	20.3828	15.4365	15.2529	15.4179	10.7586	6.08322	5.04742	9.91049	12.9174	13.8137	11.0325	20.0073	15.4529

[truncated: 10 more sheets: Figure 5G, Figure S5, Figure S9 I91V, Figure S9 T319A, Figure S9 H190Q, Figure S9 I221N, Figure S9 V464I, Figure S9 R900H, Figure S9 R1181W, Figure S9 DGKD KD]
